# Supplementary material for: Biomass Porous Carbons Derived from Banana Peel Waste as Sustainable Anodes for Lithium-Ion Batteries
Source: Materials (Basel). 2021 Oct 12;14(20):5995. doi: 10.3390/ma14205995 (PMC8538914; doi:10.3390/ma14205995)
Supplement: Supplementary file 1 [file materials-14-05995-s001.zip]

Archive with 1 entries (1 files):
- materials-1338085-supplementary.pdf
